# Supplementary material for: Neutral iridium catalysts with chiral phosphine-carboxy ligands for asymmetric hydrogenation of unsaturated carboxylic acids
Source: Chem Sci. 2016 Nov 15;8(3):1977–80. doi: 10.1039/c6sc03764j (PMC5384563; doi:10.1039/c6sc03764j)
Supplement: Supplementary file 2 [file SC-008-C6SC03764J-s002.cif]

# Electronic Supplementary Material (ESI) for Chemical Science.
# This journal is © The Royal Society of Chemistry 2016

####################################################################### 
# 
# This file contains crystal structure data downloaded from the 
# Cambridge Structural Database (CSD) hosted by the Cambridge 
# Crystallographic Data Centre (CCDC).
# 
# Full information about CCDC data access policies and citation 
# guidelines are available at http://www.ccdc.cam.ac.uk/access/V1 
# 
# Audit and citation data items may have been added by the CCDC. 
# Please retain this information to preserve the provenance of 
# this file and to allow appropriate attribution of the data. 
# 
#######################################################################

data_m20160714c1
_database_code_depnum_ccdc_archive 'CCDC 1498903'
_audit_update_record             
;
2016-08-12 deposited with the CCDC.
2016-11-15 downloaded from the CCDC.
;

_audit_creation_method           SHELXL-97
_chemical_name_systematic        
; 
 ? 
;
_chemical_name_common            ?
_chemical_melting_point          ?
_chemical_formula_moiety         ?
_chemical_formula_sum            'C39 H36 Cl2 Ir O2 P'
_chemical_formula_weight         830.75
_chemical_absolute_configuration ad

loop_
_atom_type_symbol
_atom_type_description
_atom_type_scat_dispersion_real
_atom_type_scat_dispersion_imag
_atom_type_scat_source
C C 0.0033 0.0016 'International Tables Vol C Tables 4.2.6.8 and 6.1.1.4'
H H 0.0000 0.0000 'International Tables Vol C Tables 4.2.6.8 and 6.1.1.4'
O O 0.0106 0.0060 'International Tables Vol C Tables 4.2.6.8 and 6.1.1.4'
Cl Cl 0.1484 0.1585 'International Tables Vol C Tables 4.2.6.8 and 6.1.1.4'
P P 0.1023 0.0942 'International Tables Vol C Tables 4.2.6.8 and 6.1.1.4'
Ir Ir -1.4442 7.9887 'International Tables Vol C Tables 4.2.6.8 and 6.1.1.4'

_symmetry_cell_setting           Monoclinic
_symmetry_space_group_name_H-M   C2

loop_
_symmetry_equiv_pos_as_xyz
'x, y, z'
'-x, y, -z'
'x+1/2, y+1/2, z'
'-x+1/2, y+1/2, -z'

_cell_length_a                   19.385(3)
_cell_length_b                   16.220(3)
_cell_length_c                   10.9215(15)
_cell_angle_alpha                90.00
_cell_angle_beta                 107.035(18)
_cell_angle_gamma                90.00
_cell_volume                     3283.2(10)
_cell_formula_units_Z            4
_cell_measurement_temperature    113(2)
_cell_measurement_reflns_used    5175
_cell_measurement_theta_min      3.2
_cell_measurement_theta_max      27.5

_exptl_crystal_description       Prism
_exptl_crystal_colour            Colorless
_exptl_crystal_size_max          0.20
_exptl_crystal_size_mid          0.18
_exptl_crystal_size_min          0.12
_exptl_crystal_density_meas      ?
_exptl_crystal_density_diffrn    1.681
_exptl_crystal_density_method    'not measured'
_exptl_crystal_F_000             1648
_exptl_absorpt_coefficient_mu    4.313
_exptl_absorpt_correction_type   MULTI-SCAN
_exptl_absorpt_correction_T_min  0.4792
_exptl_absorpt_correction_T_max  0.6256
_exptl_absorpt_process_details   'REQAB (Rigaku, 1998)'

_exptl_special_details           
; 
 ? 
;

_diffrn_ambient_temperature      113(2)
_diffrn_radiation_wavelength     0.71073
_diffrn_radiation_type           MoK\a
_diffrn_radiation_source         'rotating anode'
_diffrn_radiation_monochromator  multilayer
_diffrn_measurement_device_type  'Rigaku XtaLAB P200'
_diffrn_measurement_method       '\w and \f scans'
_diffrn_detector_area_resol_mean 5.814
_diffrn_standards_number         0
_diffrn_standards_interval_count 0
_diffrn_standards_interval_time  0
_diffrn_standards_decay_%        0
_diffrn_reflns_number            17815
_diffrn_reflns_av_R_equivalents  0.0734
_diffrn_reflns_av_sigmaI/netI    0.0746
_diffrn_reflns_limit_h_min       -23
_diffrn_reflns_limit_h_max       23
_diffrn_reflns_limit_k_min       -19
_diffrn_reflns_limit_k_max       18
_diffrn_reflns_limit_l_min       -12
_diffrn_reflns_limit_l_max       12
_diffrn_reflns_theta_min         3.18
_diffrn_reflns_theta_max         25.01
_reflns_number_total             5559
_reflns_number_gt                5430
_reflns_threshold_expression     >2sigma(I)

_computing_data_collection       'CrystalClear-SM Expert 2.1 b42 (Rigaku, 2015)'
_computing_cell_refinement       'CrystalClear-SM Expert 2.1 b42'
_computing_data_reduction        'CrystalClear-SM Expert 2.1 b42'
_computing_structure_solution    'SHELXS-97 (Sheldrick, 1990)'
_computing_structure_refinement  'SHELXL-97 (Sheldrick, 1997)'
_computing_molecular_graphics    'CrystalStructure 4.1'
_computing_publication_material  'CrystalStructure 4.1 (Rigaku, 2014)'

_refine_special_details          
; 
 Refinement of F^2^ against ALL reflections.  The weighted R-factor wR and 
 goodness of fit S are based on F^2^, conventional R-factors R are based 
 on F, with F set to zero for negative F^2^. The threshold expression of 
 F^2^ > 2sigma(F^2^) is used only for calculating R-factors(gt) etc. and is 
 not relevant to the choice of reflections for refinement.  R-factors based 
 on F^2^ are statistically about twice as large as those based on F, and R- 
 factors based on ALL data will be even larger. 
;

_refine_ls_structure_factor_coef Fsqd
_refine_ls_matrix_type           full
_refine_ls_weighting_scheme      calc
_refine_ls_weighting_details     
'calc w=1/[\s^2^(Fo^2^)+(0.0131P)^2^+0.0000P] where P=(Fo^2^+2Fc^2^)/3'
_atom_sites_solution_primary     direct
_atom_sites_solution_secondary   difmap
_atom_sites_solution_hydrogens   geom
_refine_ls_hydrogen_treatment    CONSTR
_refine_ls_extinction_method     none
_refine_ls_extinction_coef       ?
_refine_ls_abs_structure_details 'Flack H D (1983), Acta Cryst. A39, 876-881'
_refine_ls_abs_structure_Flack   0.010(7)
_refine_ls_number_reflns         5559
_refine_ls_number_parameters     434
_refine_ls_number_restraints     71
_refine_ls_R_factor_all          0.0321
_refine_ls_R_factor_gt           0.0317
_refine_ls_wR_factor_ref         0.0750
_refine_ls_wR_factor_gt          0.0748
_refine_ls_goodness_of_fit_ref   1.041
_refine_ls_restrained_S_all      1.043
_refine_ls_shift/su_max          0.004
_refine_ls_shift/su_mean         0.000

loop_
_atom_site_label
_atom_site_type_symbol
_atom_site_fract_x
_atom_site_fract_y
_atom_site_fract_z
_atom_site_U_iso_or_equiv
_atom_site_adp_type
_atom_site_occupancy
_atom_site_symmetry_multiplicity
_atom_site_calc_flag
_atom_site_refinement_flags
_atom_site_disorder_assembly
_atom_site_disorder_group
Ir1 Ir 0.815833(9) 0.74981(2) 0.724585(15) 0.01452(7) Uani 1 1 d . . .
P1 P 0.80107(8) 0.88993(10) 0.76624(14) 0.0145(3) Uani 1 1 d . . .
O1 O 0.7055(2) 0.7393(3) 0.6334(3) 0.0181(10) Uani 1 1 d . . .
O2 O 0.6085(2) 0.7021(3) 0.6913(4) 0.0256(10) Uani 1 1 d . . .
C1 C 0.8258(3) 0.9414(4) 0.6354(5) 0.0188(13) Uani 1 1 d . . .
C2 C 0.7829(4) 0.9251(4) 0.5101(6) 0.0218(14) Uani 1 1 d . . .
H2 H 0.7419 0.8902 0.4954 0.026 Uiso 1 1 calc R . .
C3 C 0.8009(4) 0.9607(4) 0.4072(6) 0.0315(17) Uani 1 1 d . . .
H3 H 0.7711 0.9516 0.3222 0.038 Uiso 1 1 calc R . .
C4 C 0.8629(4) 1.0099(4) 0.4288(6) 0.0346(18) Uani 1 1 d . . .
H4 H 0.8754 1.0335 0.3585 0.041 Uiso 1 1 calc R . .
C5 C 0.9050(4) 1.0235(4) 0.5504(7) 0.0295(16) Uani 1 1 d . . .
H5 H 0.9475 1.0559 0.5646 0.035 Uiso 1 1 calc R . .
C6 C 0.8867(3) 0.9907(4) 0.6551(6) 0.0236(14) Uani 1 1 d . . .
H6 H 0.9159 1.0021 0.7397 0.028 Uiso 1 1 calc R . .
C7 C 0.8531(3) 0.9464(4) 0.9090(5) 0.0136(12) Uani 1 1 d . . .
C8 C 0.8963(3) 0.9057(4) 1.0166(5) 0.0188(13) Uani 1 1 d . . .
H8 H 0.9011 0.8474 1.0150 0.023 Uiso 1 1 calc R . .
C9 C 0.9321(3) 0.9490(4) 1.1253(6) 0.0226(14) Uani 1 1 d . . .
H9 H 0.9606 0.9206 1.1988 0.027 Uiso 1 1 calc R . .
C10 C 0.9263(4) 1.0335(4) 1.1268(6) 0.0257(15) Uani 1 1 d . . .
H10 H 0.9510 1.0634 1.2016 0.031 Uiso 1 1 calc R . .
C11 C 0.8849(3) 1.0750(4) 1.0208(6) 0.0238(14) Uani 1 1 d . . .
H11 H 0.8821 1.1335 1.0220 0.029 Uiso 1 1 calc R . .
C12 C 0.8476(3) 1.0320(4) 0.9128(6) 0.0205(14) Uani 1 1 d . . .
H12 H 0.8181 1.0609 0.8408 0.025 Uiso 1 1 calc R . .
C13 C 0.7090(3) 0.9289(4) 0.7513(6) 0.0185(14) Uani 1 1 d . . .
C14 C 0.6797(3) 0.9903(4) 0.6618(5) 0.0178(13) Uani 1 1 d . . .
H14 H 0.7079 1.0121 0.6114 0.021 Uiso 1 1 calc R . .
C15 C 0.6108(3) 1.0202(4) 0.6445(6) 0.0222(14) Uani 1 1 d . . .
H15 H 0.5920 1.0611 0.5812 0.027 Uiso 1 1 calc R . .
C16 C 0.5689(3) 0.9914(4) 0.7185(5) 0.0208(14) Uani 1 1 d . . .
H16 H 0.5216 1.0122 0.7067 0.025 Uiso 1 1 calc R . .
C17 C 0.5969(3) 0.9321(4) 0.8093(6) 0.0209(14) Uani 1 1 d . . .
C18 C 0.5612(4) 0.8954(4) 0.9018(6) 0.0239(14) Uani 1 1 d . . .
H18A H 0.5103 0.8807 0.8583 0.029 Uiso 1 1 calc R . .
H18B H 0.5629 0.9338 0.9731 0.029 Uiso 1 1 calc R . .
C19 C 0.6067(3) 0.8186(4) 0.9492(6) 0.0212(14) Uani 1 1 d . . .
H19A H 0.5876 0.7708 0.8932 0.025 Uiso 1 1 calc R . .
H19B H 0.6073 0.8049 1.0378 0.025 Uiso 1 1 calc R . .
C20 C 0.6842(3) 0.8416(4) 0.9440(5) 0.0162(12) Uani 1 1 d . . .
C21 C 0.6669(3) 0.9002(4) 0.8281(5) 0.0150(12) Uani 1 1 d . . .
C22 C 0.7269(3) 0.8871(4) 1.0686(5) 0.0182(13) Uani 1 1 d . . .
H22A H 0.7613 0.9270 1.0506 0.022 Uiso 1 1 calc R . .
H22B H 0.6935 0.9171 1.1063 0.022 Uiso 1 1 calc R . .
C23 C 0.7677(4) 0.8185(4) 1.1610(6) 0.0229(14) Uani 1 1 d . . .
H23A H 0.8160 0.8375 1.2123 0.028 Uiso 1 1 calc R . .
H23B H 0.7401 0.8005 1.2196 0.028 Uiso 1 1 calc R . .
C24 C 0.7733(3) 0.7511(5) 1.0720(5) 0.0223(11) Uani 1 1 d . . .
C25 C 0.8126(4) 0.6773(4) 1.1013(6) 0.0257(15) Uani 1 1 d . . .
H25 H 0.8424 0.6676 1.1861 0.031 Uiso 1 1 calc R . .
C26 C 0.8080(3) 0.6176(4) 1.0059(6) 0.0240(14) Uani 1 1 d . . .
H26 H 0.8346 0.5678 1.0259 0.029 Uiso 1 1 calc R . .
C27 C 0.7642(4) 0.6321(4) 0.8821(6) 0.0235(14) Uani 1 1 d . . .
H27 H 0.7611 0.5917 0.8178 0.028 Uiso 1 1 calc R . .
C28 C 0.7242(3) 0.7058(4) 0.8502(6) 0.0181(14) Uani 1 1 d . . .
C29 C 0.7290(3) 0.7650(4) 0.9482(5) 0.0136(16) Uani 1 1 d . . .
C30 C 0.6730(3) 0.7165(4) 0.7158(6) 0.0166(13) Uani 1 1 d . . .
C31 C 0.8320(4) 0.7137(4) 0.5485(6) 0.0253(15) Uani 1 1 d . . .
H31 H 0.7877 0.7406 0.5079 0.030 Uiso 1 1 calc R . .
C32 C 0.9004(3) 0.7508(8) 0.5308(5) 0.0305(13) Uani 1 1 d . . .
H32A H 0.8885 0.8042 0.4858 0.037 Uiso 1 1 calc R . .
H32B H 0.9191 0.7137 0.4759 0.037 Uiso 1 1 calc R . .
C33 C 0.9592(3) 0.7645(5) 0.6562(6) 0.0315(19) Uani 1 1 d . . .
H33A H 0.9886 0.8126 0.6468 0.038 Uiso 1 1 calc R . .
H33B H 0.9912 0.7157 0.6744 0.038 Uiso 1 1 calc R . .
C34 C 0.9297(3) 0.7792(4) 0.7693(6) 0.0254(15) Uani 1 1 d . . .
H34 H 0.9184 0.8338 0.7883 0.030 Uiso 1 1 calc R . .
C35 C 0.8294(3) 0.6413(3) 0.6217(6) 0.0186(13) Uani 1 1 d . . .
H35 H 0.7843 0.6232 0.6301 0.022 Uiso 1 1 calc R . .
C36 C 0.8974(4) 0.5927(4) 0.6864(6) 0.0321(17) Uani 1 1 d . . .
H36A H 0.9318 0.5980 0.6353 0.039 Uiso 1 1 calc R . .
H36B H 0.8849 0.5336 0.6884 0.039 Uiso 1 1 calc R . .
C37 C 0.9344(4) 0.6225(4) 0.8246(6) 0.0288(15) Uani 1 1 d . . .
H37A H 0.9180 0.5875 0.8850 0.035 Uiso 1 1 calc R . .
H37B H 0.9872 0.6152 0.8437 0.035 Uiso 1 1 calc R . .
C38 C 0.9187(3) 0.7127(4) 0.8473(6) 0.0236(15) Uani 1 1 d . . .
H38 H 0.9007 0.7252 0.9172 0.028 Uiso 1 1 calc R . .
Cl1 Cl 0.5723(5) 0.7051(4) 0.2407(6) 0.0408(15) Uani 0.65(2) 1 d PDU A 1
Cl2 Cl 0.5959(5) 0.8603(3) 0.3780(12) 0.069(3) Uani 0.65(2) 1 d PDU A 1
C39 C 0.5640(13) 0.7579(8) 0.3788(19) 0.035(2) Uani 0.65(2) 1 d PDU A 1
Cl1' Cl 0.5996(11) 0.7209(11) 0.2673(15) 0.060(3) Uani 0.35(2) 1 d PDU A 2
Cl2' Cl 0.5745(7) 0.8539(7) 0.4289(13) 0.050(3) Uani 0.35(2) 1 d PDU A 2
C39' C 0.555(2) 0.7498(14) 0.381(4) 0.037(4) Uani 0.35(2) 1 d PDU A 2

loop_
_atom_site_aniso_label
_atom_site_aniso_U_11
_atom_site_aniso_U_22
_atom_site_aniso_U_33
_atom_site_aniso_U_23
_atom_site_aniso_U_13
_atom_site_aniso_U_12
Ir1 0.01450(12) 0.01787(12) 0.01163(12) -0.00122(12) 0.00453(8) 0.00161(12)
P1 0.0163(8) 0.0189(8) 0.0094(7) 0.0020(6) 0.0054(6) 0.0018(6)
O1 0.017(2) 0.020(3) 0.0187(18) -0.001(2) 0.0072(15) 0.003(2)
O2 0.019(3) 0.034(3) 0.022(2) -0.005(2) 0.004(2) -0.003(2)
C1 0.021(3) 0.026(3) 0.012(3) 0.001(3) 0.010(3) 0.008(3)
C2 0.030(4) 0.022(3) 0.014(3) 0.001(3) 0.008(3) 0.003(3)
C3 0.058(5) 0.029(4) 0.010(3) 0.001(3) 0.013(3) 0.014(4)
C4 0.066(5) 0.028(4) 0.022(4) 0.005(3) 0.031(4) 0.010(4)
C5 0.033(4) 0.029(4) 0.035(4) 0.008(3) 0.024(3) 0.003(3)
C6 0.023(3) 0.032(4) 0.018(3) 0.005(3) 0.009(3) 0.006(3)
C7 0.010(3) 0.020(3) 0.012(3) -0.002(2) 0.005(2) 0.000(2)
C8 0.018(3) 0.025(3) 0.013(3) -0.004(3) 0.004(2) 0.002(3)
C9 0.022(3) 0.034(4) 0.012(3) -0.001(3) 0.004(3) 0.007(3)
C10 0.027(4) 0.039(4) 0.014(3) -0.010(3) 0.010(3) -0.004(3)
C11 0.030(4) 0.022(3) 0.022(3) -0.006(3) 0.012(3) -0.001(3)
C12 0.024(4) 0.026(3) 0.013(3) 0.002(3) 0.008(3) 0.005(3)
C13 0.019(3) 0.020(3) 0.016(3) -0.006(3) 0.003(3) -0.002(3)
C14 0.025(4) 0.020(3) 0.010(3) -0.002(3) 0.008(3) 0.001(3)
C15 0.026(4) 0.021(3) 0.015(3) 0.003(3) -0.001(3) 0.008(3)
C16 0.015(3) 0.023(3) 0.023(3) -0.004(3) 0.003(3) 0.006(3)
C17 0.022(4) 0.024(3) 0.019(3) -0.008(3) 0.009(3) -0.002(3)
C18 0.030(4) 0.022(3) 0.026(4) -0.003(3) 0.018(3) 0.001(3)
C19 0.025(4) 0.027(3) 0.016(3) -0.004(3) 0.013(3) -0.002(3)
C20 0.019(3) 0.019(3) 0.013(3) -0.002(2) 0.008(2) 0.001(3)
C21 0.017(3) 0.014(3) 0.013(3) -0.003(2) 0.002(2) 0.002(2)
C22 0.018(3) 0.024(3) 0.014(3) -0.002(3) 0.008(2) -0.002(3)
C23 0.031(4) 0.027(4) 0.010(3) 0.001(3) 0.004(3) 0.000(3)
C24 0.031(3) 0.022(3) 0.016(2) 0.013(4) 0.010(2) 0.000(4)
C25 0.034(4) 0.028(4) 0.015(3) 0.008(3) 0.008(3) -0.004(3)
C26 0.024(4) 0.025(3) 0.026(4) 0.005(3) 0.012(3) 0.005(3)
C27 0.032(4) 0.022(3) 0.017(3) -0.001(3) 0.007(3) -0.005(3)
C28 0.014(3) 0.026(3) 0.017(3) 0.006(3) 0.010(3) 0.000(3)
C29 0.017(3) 0.012(4) 0.015(3) 0.001(2) 0.009(2) -0.007(2)
C30 0.014(3) 0.017(3) 0.020(3) -0.002(2) 0.007(3) -0.001(2)
C31 0.028(4) 0.032(3) 0.018(3) -0.007(3) 0.011(3) 0.003(3)
C32 0.037(4) 0.033(3) 0.026(3) -0.001(5) 0.017(3) 0.013(5)
C33 0.025(3) 0.043(6) 0.032(3) -0.006(3) 0.016(3) -0.002(3)
C34 0.017(3) 0.036(4) 0.024(4) -0.003(3) 0.007(3) 0.010(3)
C35 0.017(3) 0.018(3) 0.021(3) -0.007(3) 0.006(3) 0.004(3)
C36 0.032(4) 0.030(4) 0.030(4) -0.010(3) 0.002(3) 0.009(3)
C37 0.033(4) 0.029(4) 0.021(3) 0.003(3) 0.004(3) 0.013(3)
C38 0.014(3) 0.031(4) 0.021(4) -0.002(3) -0.001(3) 0.011(3)
Cl1 0.053(3) 0.042(3) 0.031(2) 0.0015(17) 0.018(2) 0.003(2)
Cl2 0.057(3) 0.034(2) 0.085(5) -0.002(3) -0.029(3) -0.005(2)
C39 0.029(6) 0.038(5) 0.040(4) -0.007(5) 0.014(4) -0.004(5)
Cl1' 0.078(7) 0.078(6) 0.039(5) 0.006(4) 0.038(5) 0.005(5)
Cl2' 0.049(5) 0.038(4) 0.049(5) 0.000(3) -0.008(4) 0.010(3)
C39' 0.040(8) 0.039(7) 0.035(6) -0.006(7) 0.016(6) -0.001(7)

_geom_special_details            
; 
 All esds (except the esd in the dihedral angle between two l.s. planes) 
 are estimated using the full covariance matrix.  The cell esds are taken 
 into account individually in the estimation of esds in distances, angles 
 and torsion angles; correlations between esds in cell parameters are only 
 used when they are defined by crystal symmetry.  An approximate (isotropic) 
 treatment of cell esds is used for estimating esds involving l.s. planes. 
;

loop_
_geom_bond_atom_site_label_1
_geom_bond_atom_site_label_2
_geom_bond_distance
_geom_bond_site_symmetry_2
_geom_bond_publ_flag
Ir1 O1 2.085(4) . ?
Ir1 C31 2.120(6) . ?
Ir1 C38 2.138(6) . ?
Ir1 C35 2.145(5) . ?
Ir1 C34 2.170(6) . ?
Ir1 P1 2.3516(17) . ?
P1 C7 1.834(6) . ?
P1 C1 1.835(6) . ?
P1 C13 1.855(6) . ?
O1 C30 1.295(7) . ?
O2 C30 1.222(7) . ?
C1 C6 1.390(9) . ?
C1 C2 1.403(9) . ?
C2 C3 1.396(8) . ?
C2 H2 0.9500 . ?
C3 C4 1.404(10) . ?
C3 H3 0.9500 . ?
C4 C5 1.359(10) . ?
C4 H4 0.9500 . ?
C5 C6 1.398(8) . ?
C5 H5 0.9500 . ?
C6 H6 0.9500 . ?
C7 C8 1.394(8) . ?
C7 C12 1.395(8) . ?
C8 C9 1.380(8) . ?
C8 H8 0.9500 . ?
C9 C10 1.376(9) . ?
C9 H9 0.9500 . ?
C10 C11 1.376(9) . ?
C10 H10 0.9500 . ?
C11 C12 1.378(8) . ?
C11 H11 0.9500 . ?
C12 H12 0.9500 . ?
C13 C14 1.395(8) . ?
C13 C21 1.409(9) . ?
C14 C15 1.381(8) . ?
C14 H14 0.9500 . ?
C15 C16 1.384(8) . ?
C15 H15 0.9500 . ?
C16 C17 1.374(8) . ?
C16 H16 0.9500 . ?
C17 C21 1.410(8) . ?
C17 C18 1.504(8) . ?
C18 C19 1.527(8) . ?
C18 H18A 0.9900 . ?
C18 H18B 0.9900 . ?
C19 C20 1.564(8) . ?
C19 H19A 0.9900 . ?
C19 H19B 0.9900 . ?
C20 C29 1.508(8) . ?
C20 C21 1.539(8) . ?
C20 C22 1.556(8) . ?
C22 C23 1.554(8) . ?
C22 H22A 0.9900 . ?
C22 H22B 0.9900 . ?
C23 C24 1.488(10) . ?
C23 H23A 0.9900 . ?
C23 H23B 0.9900 . ?
C24 C29 1.392(7) . ?
C24 C25 1.404(10) . ?
C25 C26 1.405(9) . ?
C25 H25 0.9500 . ?
C26 C27 1.390(8) . ?
C26 H26 0.9500 . ?
C27 C28 1.412(9) . ?
C27 H27 0.9500 . ?
C28 C29 1.421(8) . ?
C28 C30 1.521(9) . ?
C31 C35 1.430(9) . ?
C31 C32 1.518(9) . ?
C31 H31 0.9500 . ?
C32 C33 1.519(8) . ?
C32 H32A 0.9900 . ?
C32 H32B 0.9900 . ?
C33 C34 1.523(8) . ?
C33 H33A 0.9900 . ?
C33 H33B 0.9900 . ?
C34 C38 1.429(9) . ?
C34 H34 0.9500 . ?
C35 C36 1.522(8) . ?
C35 H35 0.9500 . ?
C36 C37 1.547(9) . ?
C36 H36A 0.9900 . ?
C36 H36B 0.9900 . ?
C37 C38 1.529(9) . ?
C37 H37A 0.9900 . ?
C37 H37B 0.9900 . ?
C38 H38 0.9500 . ?
Cl1 C39 1.782(9) . ?
Cl2 C39 1.773(9) . ?
Cl1' C39' 1.780(10) . ?
Cl2' C39' 1.775(10) . ?

loop_
_geom_angle_atom_site_label_1
_geom_angle_atom_site_label_2
_geom_angle_atom_site_label_3
_geom_angle
_geom_angle_site_symmetry_1
_geom_angle_site_symmetry_3
_geom_angle_publ_flag
O1 Ir1 C31 87.0(2) . . ?
O1 Ir1 C38 156.1(2) . . ?
C31 Ir1 C38 97.6(3) . . ?
O1 Ir1 C35 87.0(2) . . ?
C31 Ir1 C35 39.2(2) . . ?
C38 Ir1 C35 82.1(2) . . ?
O1 Ir1 C34 163.6(2) . . ?
C31 Ir1 C34 81.6(3) . . ?
C38 Ir1 C34 38.7(2) . . ?
C35 Ir1 C34 91.5(2) . . ?
O1 Ir1 P1 90.30(15) . . ?
C31 Ir1 P1 120.08(18) . . ?
C38 Ir1 P1 107.15(18) . . ?
C35 Ir1 P1 159.18(17) . . ?
C34 Ir1 P1 85.28(17) . . ?
C7 P1 C1 103.3(3) . . ?
C7 P1 C13 100.3(3) . . ?
C1 P1 C13 103.9(3) . . ?
C7 P1 Ir1 125.4(2) . . ?
C1 P1 Ir1 102.4(2) . . ?
C13 P1 Ir1 118.7(2) . . ?
C30 O1 Ir1 109.3(4) . . ?
C6 C1 C2 119.5(5) . . ?
C6 C1 P1 123.0(5) . . ?
C2 C1 P1 117.3(5) . . ?
C3 C2 C1 119.5(7) . . ?
C3 C2 H2 120.3 . . ?
C1 C2 H2 120.3 . . ?
C2 C3 C4 120.2(6) . . ?
C2 C3 H3 119.9 . . ?
C4 C3 H3 119.9 . . ?
C5 C4 C3 119.8(6) . . ?
C5 C4 H4 120.1 . . ?
C3 C4 H4 120.1 . . ?
C4 C5 C6 120.9(7) . . ?
C4 C5 H5 119.5 . . ?
C6 C5 H5 119.5 . . ?
C1 C6 C5 120.1(6) . . ?
C1 C6 H6 120.0 . . ?
C5 C6 H6 120.0 . . ?
C8 C7 C12 118.6(5) . . ?
C8 C7 P1 121.6(4) . . ?
C12 C7 P1 119.7(5) . . ?
C9 C8 C7 120.7(6) . . ?
C9 C8 H8 119.6 . . ?
C7 C8 H8 119.6 . . ?
C10 C9 C8 119.7(6) . . ?
C10 C9 H9 120.1 . . ?
C8 C9 H9 120.1 . . ?
C11 C10 C9 120.4(6) . . ?
C11 C10 H10 119.8 . . ?
C9 C10 H10 119.8 . . ?
C10 C11 C12 120.2(6) . . ?
C10 C11 H11 119.9 . . ?
C12 C11 H11 119.9 . . ?
C11 C12 C7 120.3(6) . . ?
C11 C12 H12 119.9 . . ?
C7 C12 H12 119.9 . . ?
C14 C13 C21 117.7(6) . . ?
C14 C13 P1 119.2(4) . . ?
C21 C13 P1 123.0(5) . . ?
C15 C14 C13 121.7(5) . . ?
C15 C14 H14 119.2 . . ?
C13 C14 H14 119.2 . . ?
C14 C15 C16 120.8(6) . . ?
C14 C15 H15 119.6 . . ?
C16 C15 H15 119.6 . . ?
C17 C16 C15 118.8(6) . . ?
C17 C16 H16 120.6 . . ?
C15 C16 H16 120.6 . . ?
C16 C17 C21 121.4(6) . . ?
C16 C17 C18 126.8(6) . . ?
C21 C17 C18 111.7(5) . . ?
C17 C18 C19 102.5(5) . . ?
C17 C18 H18A 111.3 . . ?
C19 C18 H18A 111.3 . . ?
C17 C18 H18B 111.3 . . ?
C19 C18 H18B 111.3 . . ?
H18A C18 H18B 109.2 . . ?
C18 C19 C20 105.0(5) . . ?
C18 C19 H19A 110.7 . . ?
C20 C19 H19A 110.7 . . ?
C18 C19 H19B 110.7 . . ?
C20 C19 H19B 110.7 . . ?
H19A C19 H19B 108.8 . . ?
C29 C20 C21 121.2(4) . . ?
C29 C20 C22 102.1(5) . . ?
C21 C20 C22 111.0(5) . . ?
C29 C20 C19 110.6(5) . . ?
C21 C20 C19 101.4(5) . . ?
C22 C20 C19 110.5(4) . . ?
C13 C21 C17 119.5(6) . . ?
C13 C21 C20 132.0(6) . . ?
C17 C21 C20 108.3(5) . . ?
C23 C22 C20 105.5(5) . . ?
C23 C22 H22A 110.6 . . ?
C20 C22 H22A 110.6 . . ?
C23 C22 H22B 110.6 . . ?
C20 C22 H22B 110.6 . . ?
H22A C22 H22B 108.8 . . ?
C24 C23 C22 102.8(5) . . ?
C24 C23 H23A 111.2 . . ?
C22 C23 H23A 111.2 . . ?
C24 C23 H23B 111.2 . . ?
C22 C23 H23B 111.2 . . ?
H23A C23 H23B 109.1 . . ?
C29 C24 C25 119.9(6) . . ?
C29 C24 C23 111.9(6) . . ?
C25 C24 C23 128.0(5) . . ?
C24 C25 C26 120.4(6) . . ?
C24 C25 H25 119.8 . . ?
C26 C25 H25 119.8 . . ?
C27 C26 C25 119.5(6) . . ?
C27 C26 H26 120.2 . . ?
C25 C26 H26 120.2 . . ?
C26 C27 C28 121.2(6) . . ?
C26 C27 H27 119.4 . . ?
C28 C27 H27 119.4 . . ?
C27 C28 C29 118.5(6) . . ?
C27 C28 C30 119.3(6) . . ?
C29 C28 C30 122.0(5) . . ?
C24 C29 C28 120.5(6) . . ?
C24 C29 C20 110.4(5) . . ?
C28 C29 C20 128.6(5) . . ?
O2 C30 O1 125.3(6) . . ?
O2 C30 C28 121.7(5) . . ?
O1 C30 C28 113.0(5) . . ?
C35 C31 C32 124.9(7) . . ?
C35 C31 Ir1 71.4(3) . . ?
C32 C31 Ir1 111.9(4) . . ?
C35 C31 H31 117.6 . . ?
C32 C31 H31 117.6 . . ?
Ir1 C31 H31 86.7 . . ?
C31 C32 C33 113.3(5) . . ?
C31 C32 H32A 108.9 . . ?
C33 C32 H32A 108.9 . . ?
C31 C32 H32B 108.9 . . ?
C33 C32 H32B 108.9 . . ?
H32A C32 H32B 107.7 . . ?
C32 C33 C34 113.2(5) . . ?
C32 C33 H33A 108.9 . . ?
C34 C33 H33A 108.9 . . ?
C32 C33 H33B 108.9 . . ?
C34 C33 H33B 108.9 . . ?
H33A C33 H33B 107.8 . . ?
C38 C34 C33 121.5(6) . . ?
C38 C34 Ir1 69.4(4) . . ?
C33 C34 Ir1 112.4(4) . . ?
C38 C34 H34 119.3 . . ?
C33 C34 H34 119.3 . . ?
Ir1 C34 H34 88.2 . . ?
C31 C35 C36 121.1(6) . . ?
C31 C35 Ir1 69.5(3) . . ?
C36 C35 Ir1 113.8(4) . . ?
C31 C35 H35 119.4 . . ?
C36 C35 H35 119.4 . . ?
Ir1 C35 H35 86.9 . . ?
C35 C36 C37 112.5(5) . . ?
C35 C36 H36A 109.1 . . ?
C37 C36 H36A 109.1 . . ?
C35 C36 H36B 109.1 . . ?
C37 C36 H36B 109.1 . . ?
H36A C36 H36B 107.8 . . ?
C38 C37 C36 113.6(5) . . ?
C38 C37 H37A 108.8 . . ?
C36 C37 H37A 108.8 . . ?
C38 C37 H37B 108.8 . . ?
C36 C37 H37B 108.8 . . ?
H37A C37 H37B 107.7 . . ?
C34 C38 C37 123.7(6) . . ?
C34 C38 Ir1 71.8(4) . . ?
C37 C38 Ir1 111.2(4) . . ?
C34 C38 H38 118.2 . . ?
C37 C38 H38 118.2 . . ?
Ir1 C38 H38 87.0 . . ?
Cl2 C39 Cl1 109.2(7) . . ?
Cl2' C39' Cl1' 110.3(11) . . ?

loop_
_geom_torsion_atom_site_label_1
_geom_torsion_atom_site_label_2
_geom_torsion_atom_site_label_3
_geom_torsion_atom_site_label_4
_geom_torsion
_geom_torsion_site_symmetry_1
_geom_torsion_site_symmetry_2
_geom_torsion_site_symmetry_3
_geom_torsion_site_symmetry_4
_geom_torsion_publ_flag
O1 Ir1 P1 C7 145.9(2) . . . . ?
C31 Ir1 P1 C7 -127.4(3) . . . . ?
C38 Ir1 P1 C7 -17.6(3) . . . . ?
C35 Ir1 P1 C7 -131.6(5) . . . . ?
C34 Ir1 P1 C7 -49.9(3) . . . . ?
O1 Ir1 P1 C1 -97.6(2) . . . . ?
C31 Ir1 P1 C1 -10.9(3) . . . . ?
C38 Ir1 P1 C1 98.9(3) . . . . ?
C35 Ir1 P1 C1 -15.1(5) . . . . ?
C34 Ir1 P1 C1 66.5(3) . . . . ?
O1 Ir1 P1 C13 16.1(2) . . . . ?
C31 Ir1 P1 C13 102.8(3) . . . . ?
C38 Ir1 P1 C13 -147.4(3) . . . . ?
C35 Ir1 P1 C13 98.5(5) . . . . ?
C34 Ir1 P1 C13 -179.8(3) . . . . ?
C31 Ir1 O1 C30 148.1(5) . . . . ?
C38 Ir1 O1 C30 46.1(7) . . . . ?
C35 Ir1 O1 C30 108.9(4) . . . . ?
C34 Ir1 O1 C30 -165.9(7) . . . . ?
P1 Ir1 O1 C30 -91.8(4) . . . . ?
C7 P1 C1 C6 18.2(6) . . . . ?
C13 P1 C1 C6 122.6(5) . . . . ?
Ir1 P1 C1 C6 -113.2(5) . . . . ?
C7 P1 C1 C2 -165.9(5) . . . . ?
C13 P1 C1 C2 -61.5(5) . . . . ?
Ir1 P1 C1 C2 62.7(5) . . . . ?
C6 C1 C2 C3 -1.9(9) . . . . ?
P1 C1 C2 C3 -178.0(5) . . . . ?
C1 C2 C3 C4 2.3(9) . . . . ?
C2 C3 C4 C5 -0.7(10) . . . . ?
C3 C4 C5 C6 -1.4(10) . . . . ?
C2 C1 C6 C5 -0.2(9) . . . . ?
P1 C1 C6 C5 175.7(5) . . . . ?
C4 C5 C6 C1 1.8(10) . . . . ?
C1 P1 C7 C8 -129.0(5) . . . . ?
C13 P1 C7 C8 123.9(5) . . . . ?
Ir1 P1 C7 C8 -13.0(6) . . . . ?
C1 P1 C7 C12 53.4(5) . . . . ?
C13 P1 C7 C12 -53.8(5) . . . . ?
Ir1 P1 C7 C12 169.4(4) . . . . ?
C12 C7 C8 C9 0.9(9) . . . . ?
P1 C7 C8 C9 -176.7(4) . . . . ?
C7 C8 C9 C10 -1.3(9) . . . . ?
C8 C9 C10 C11 0.1(9) . . . . ?
C9 C10 C11 C12 1.4(10) . . . . ?
C10 C11 C12 C7 -1.8(9) . . . . ?
C8 C7 C12 C11 0.6(9) . . . . ?
P1 C7 C12 C11 178.3(5) . . . . ?
C7 P1 C13 C14 100.8(5) . . . . ?
C1 P1 C13 C14 -5.9(5) . . . . ?
Ir1 P1 C13 C14 -118.7(4) . . . . ?
C7 P1 C13 C21 -78.2(5) . . . . ?
C1 P1 C13 C21 175.1(5) . . . . ?
Ir1 P1 C13 C21 62.3(6) . . . . ?
C21 C13 C14 C15 -2.5(9) . . . . ?
P1 C13 C14 C15 178.5(5) . . . . ?
C13 C14 C15 C16 1.6(9) . . . . ?
C14 C15 C16 C17 -0.2(9) . . . . ?
C15 C16 C17 C21 -0.2(9) . . . . ?
C15 C16 C17 C18 177.6(6) . . . . ?
C16 C17 C18 C19 164.5(6) . . . . ?
C21 C17 C18 C19 -17.5(7) . . . . ?
C17 C18 C19 C20 30.8(6) . . . . ?
C18 C19 C20 C29 -162.3(5) . . . . ?
C18 C19 C20 C21 -32.5(6) . . . . ?
C18 C19 C20 C22 85.3(6) . . . . ?
C14 C13 C21 C17 2.0(8) . . . . ?
P1 C13 C21 C17 -179.0(4) . . . . ?
C14 C13 C21 C20 -172.3(6) . . . . ?
P1 C13 C21 C20 6.8(9) . . . . ?
C16 C17 C21 C13 -0.7(9) . . . . ?
C18 C17 C21 C13 -178.8(5) . . . . ?
C16 C17 C21 C20 174.8(5) . . . . ?
C18 C17 C21 C20 -3.3(7) . . . . ?
C29 C20 C21 C13 -40.4(10) . . . . ?
C22 C20 C21 C13 79.4(8) . . . . ?
C19 C20 C21 C13 -163.2(6) . . . . ?
C29 C20 C21 C17 144.9(5) . . . . ?
C22 C20 C21 C17 -95.3(6) . . . . ?
C19 C20 C21 C17 22.1(6) . . . . ?
C29 C20 C22 C23 -26.3(5) . . . . ?
C21 C20 C22 C23 -156.8(5) . . . . ?
C19 C20 C22 C23 91.5(6) . . . . ?
C20 C22 C23 C24 24.1(6) . . . . ?
C22 C23 C24 C29 -12.7(7) . . . . ?
C22 C23 C24 C25 171.8(6) . . . . ?
C29 C24 C25 C26 0.6(9) . . . . ?
C23 C24 C25 C26 175.8(6) . . . . ?
C24 C25 C26 C27 0.0(9) . . . . ?
C25 C26 C27 C28 0.1(9) . . . . ?
C26 C27 C28 C29 -0.7(9) . . . . ?
C26 C27 C28 C30 -175.8(6) . . . . ?
C25 C24 C29 C28 -1.3(8) . . . . ?
C23 C24 C29 C28 -177.2(5) . . . . ?
C25 C24 C29 C20 171.6(5) . . . . ?
C23 C24 C29 C20 -4.3(7) . . . . ?
C27 C28 C29 C24 1.3(8) . . . . ?
C30 C28 C29 C24 176.3(5) . . . . ?
C27 C28 C29 C20 -170.2(5) . . . . ?
C30 C28 C29 C20 4.8(9) . . . . ?
C21 C20 C29 C24 143.3(6) . . . . ?
C22 C20 C29 C24 19.2(6) . . . . ?
C19 C20 C29 C24 -98.4(6) . . . . ?
C21 C20 C29 C28 -44.6(9) . . . . ?
C22 C20 C29 C28 -168.6(5) . . . . ?
C19 C20 C29 C28 73.7(7) . . . . ?
Ir1 O1 C30 O2 -177.3(5) . . . . ?
Ir1 O1 C30 C28 0.7(6) . . . . ?
C27 C28 C30 O2 96.8(7) . . . . ?
C29 C28 C30 O2 -78.1(7) . . . . ?
C27 C28 C30 O1 -81.3(7) . . . . ?
C29 C28 C30 O1 103.7(7) . . . . ?
O1 Ir1 C31 C35 -89.0(4) . . . . ?
C38 Ir1 C31 C35 67.5(4) . . . . ?
C34 Ir1 C31 C35 102.9(4) . . . . ?
P1 Ir1 C31 C35 -177.6(3) . . . . ?
O1 Ir1 C31 C32 150.0(6) . . . . ?
C38 Ir1 C31 C32 -53.5(6) . . . . ?
C35 Ir1 C31 C32 -121.0(7) . . . . ?
C34 Ir1 C31 C32 -18.1(6) . . . . ?
P1 Ir1 C31 C32 61.4(6) . . . . ?
C35 C31 C32 C33 -51.5(10) . . . . ?
Ir1 C31 C32 C33 30.5(10) . . . . ?
C31 C32 C33 C34 -28.1(11) . . . . ?
C32 C33 C34 C38 91.4(9) . . . . ?
C32 C33 C34 Ir1 12.5(9) . . . . ?
O1 Ir1 C34 C38 -160.0(7) . . . . ?
C31 Ir1 C34 C38 -113.5(4) . . . . ?
C35 Ir1 C34 C38 -75.4(4) . . . . ?
P1 Ir1 C34 C38 125.2(3) . . . . ?
O1 Ir1 C34 C33 -43.3(10) . . . . ?
C31 Ir1 C34 C33 3.2(5) . . . . ?
C38 Ir1 C34 C33 116.6(6) . . . . ?
C35 Ir1 C34 C33 41.2(5) . . . . ?
P1 Ir1 C34 C33 -118.2(5) . . . . ?
C32 C31 C35 C36 -2.0(9) . . . . ?
Ir1 C31 C35 C36 -106.1(5) . . . . ?
C32 C31 C35 Ir1 104.2(6) . . . . ?
O1 Ir1 C35 C31 88.9(4) . . . . ?
C38 Ir1 C35 C31 -112.4(4) . . . . ?
C34 Ir1 C35 C31 -74.7(4) . . . . ?
P1 Ir1 C35 C31 5.8(7) . . . . ?
O1 Ir1 C35 C36 -155.2(5) . . . . ?
C31 Ir1 C35 C36 115.9(6) . . . . ?
C38 Ir1 C35 C36 3.6(5) . . . . ?
C34 Ir1 C35 C36 41.2(5) . . . . ?
P1 Ir1 C35 C36 121.8(5) . . . . ?
C31 C35 C36 C37 90.6(7) . . . . ?
Ir1 C35 C36 C37 11.1(7) . . . . ?
C35 C36 C37 C38 -26.2(9) . . . . ?
C33 C34 C38 C37 -0.6(10) . . . . ?
Ir1 C34 C38 C37 103.8(6) . . . . ?
C33 C34 C38 Ir1 -104.4(6) . . . . ?
C36 C37 C38 C34 -52.9(9) . . . . ?
C36 C37 C38 Ir1 28.8(7) . . . . ?
O1 Ir1 C38 C34 166.1(4) . . . . ?
C31 Ir1 C38 C34 66.3(4) . . . . ?
C35 Ir1 C38 C34 102.4(4) . . . . ?
P1 Ir1 C38 C34 -58.5(3) . . . . ?
O1 Ir1 C38 C37 46.2(8) . . . . ?
C31 Ir1 C38 C37 -53.6(5) . . . . ?
C35 Ir1 C38 C37 -17.5(5) . . . . ?
C34 Ir1 C38 C37 -119.9(6) . . . . ?
P1 Ir1 C38 C37 -178.4(4) . . . . ?

_diffrn_measured_fraction_theta_max 0.997
_diffrn_reflns_theta_full        25.01
_diffrn_measured_fraction_theta_full 0.997
_refine_diff_density_max         2.781
_refine_diff_density_min         -1.354
_refine_diff_density_rms         0.123
